# Supplementary material for: Antibiotic Use and Misuse in Dentistry in India—A Systematic Review
Source: Antibiotics (Basel). 2021 Nov 26;10(12):1459. doi: 10.3390/antibiotics10121459 (PMC8698453; doi:10.3390/antibiotics10121459)
Supplement: Supplementary file 1 [file antibiotics-10-01459-s001.zip]

Archive with 1 entries (1 files):
- antibiotics-1428920-supplementary.pdf
